# Supplementary material for: Imputation of spatially-resolved transcriptomes by graph-regularized tensor completion
Source: PLoS Comput Biol. 2021 Apr 7;17(4):e1008218. doi: 10.1371/journal.pcbi.1008218 (PMC8055040; doi:10.1371/journal.pcbi.1008218)
Supplement: S1 Table — The means of performance (measured by MAE, MAPE and R2 as in Fig 2) for predicting all the spot fibers are compared between FIST and each of the baseline methods, using paired-sample t-tests. (XLSX) [file pcbi.1008218.s006.xlsx]

## Sheet: p-values
Measures	Data	FIST vs GWNMF	FIST vs Spatial-NN	FIST vs REMAP
MAE	HBA1	1.41996e-129	1.01305e-152	0
	HBA2	1.00764e-99	4.90521e-175	0
	HH	0.0066954	6.11322e-113	0
	HLN	0.0179958	4.40255e-125	0
	MKC	4.05022e-23	4.23705e-82	0
	MBC	1.11016e-77	2.07526e-173	0
	MB1P	1.21273e-126	1.26566e-167	0
	MB2P	2.19518e-113	8.2475e-284	0
	MB1A	4.69099e-95	2.24829e-222	0
	MB2A	4.33385e-99	0	0
MAPE	HBA1	1.47604e-189	6.30e-314	0
	HBA2	3.22549e-168	0	0
	HH	1.01156e-13	1.0748e-156	0
	HLN	1.05521e-16	1.64881e-292	0
	MKC	1.75243e-44	3.62541e-124	9.47123e-236
	MBC	2.27724e-130	1.29706e-234	0
	MB1P	1.13036e-168	2.14611e-248	0
	MB2P	4.9004e-166	0	0
	MB1A	1.82572e-123	4.90095e-268	0
	MB2A	1.24637e-137	0	0
R2	HBA1	4.74411e-73	1.5345e-53	2.18871e-304
	HBA2	0.00110045	0.000209401	2.24775e-11
	HH	0.00340811	0.0352916	2.69587e-31
	HLN	0.00290611	3.31699e-07	1.47958e-93
	MKC	0.00235784	3.82621e-09	8.15204e-19
	MBC	1.94119e-42	6.70977e-140	0
	MB1P	0.00530856	0.0135479	0.000450364
	MB2P	0.339027	1.66303e-06	1.97635e-05
	MB1A	1.06997e-39	2.69201e-106	1.19007e-182
	MB2A	9.21696e-17	1.61769e-37	7.34026e-65
