# Supplementary material for: Imputation of spatially-resolved transcriptomes by graph-regularized tensor completion
Source: PLoS Comput Biol. 2021 Apr 7;17(4):e1008218. doi: 10.1371/journal.pcbi.1008218 (PMC8055040; doi:10.1371/journal.pcbi.1008218)
Supplement: S2 Table — The GO terms significantly enriched by the genes in each spatial gene cluster (FDR adjusted p-value <0.05) are shown in the spreadsheet tables. (XLSX) [file pcbi.1008218.s007.xlsx]

## Sheet: Sheet1
ID	Description	pvalue	padjust
GO:0016569	covalent chromatin modification	9.58790644222843e-10	3.99240424254392e-06
GO:0016570	histone modification	5.44954993429801e-09	1.13459629632085e-05
GO:0050807	regulation of synapse organization	4.16607525663193e-07	0.000434949381021018
GO:0007389	pattern specification process	4.97536556253242e-07	0.000434949381021018
GO:0042254	ribosome biogenesis	5.53287489211057e-07	0.000434949381021018
GO:0050803	regulation of synapse structure or activity	7.62856707768707e-07	0.000434949381021018
GO:0001843	neural tube closure	7.97386042934113e-07	0.000434949381021018
GO:0060606	tube closure	8.85541867637925e-07	0.000434949381021018
GO:0021915	neural tube development	1.01674051896865e-06	0.000434949381021018
GO:0060562	epithelial tube morphogenesis	1.04454702454615e-06	0.000434949381021018
GO:0043414	macromolecule methylation	1.35601301934707e-06	0.000494003495607247
GO:0022613	ribonucleoprotein complex biogenesis	1.42364119771541e-06	0.000494003495607247
GO:0014020	primary neural tube formation	1.62182164771933e-06	0.000519481949315638
GO:0003002	regionalization	2.52451485473205e-06	0.000723956698480172
GO:0043010	camera-type eye development	2.60791317896316e-06	0.000723956698480172
GO:0019827	stem cell population maintenance	3.36640151061009e-06	0.000876105993136277
GO:0033044	regulation of chromosome organization	3.81166513153636e-06	0.000933633741630435
GO:0048568	embryonic organ development	4.23028008944282e-06	0.000978604794024439
GO:0098727	maintenance of cell number	4.52651343338565e-06	0.000992021154558835
GO:0001841	neural tube formation	6.28299908736051e-06	0.00127549751592959
GO:0034470	ncRNA processing	6.92946776263635e-06	0.00127549751592959
GO:0016574	histone ubiquitination	6.98659335180183e-06	0.00127549751592959
GO:0001654	eye development	7.30170742755145e-06	0.00127549751592959
GO:0006364	rRNA processing	7.3515706970005e-06	0.00127549751592959
GO:0150063	visual system development	8.28201038938331e-06	0.00137945165045568
GO:0048880	sensory system development	9.38051573968743e-06	0.00150232567461763
GO:0016331	morphogenesis of embryonic epithelium	1.11492477584989e-05	0.00171946176542183
GO:0016072	rRNA metabolic process	1.25190594203201e-05	0.00186176297950761
GO:0032259	methylation	1.80134504259678e-05	0.00255869263456359
GO:0099175	regulation of postsynapse organization	1.8434384975242e-05	0.00255869263456359
GO:0050808	synapse organization	2.07225590265586e-05	0.00278350760601903
GO:0035107	appendage morphogenesis	3.03436471954027e-05	0.00382881657338354
GO:0035108	limb morphogenesis	3.03436471954027e-05	0.00382881657338354
GO:0035518	histone H2A monoubiquitination	3.20932888972729e-05	0.00393048396965424
GO:0001838	embryonic epithelial tube formation	3.30982482362277e-05	0.00393774587587577
GO:0031503	protein-containing complex localization	3.46994688437713e-05	0.00401357189626288
GO:0072001	renal system development	3.77762039598751e-05	0.00425088352759252
GO:0010390	histone monoubiquitination	3.87928852181834e-05	0.00425088352759252
GO:0035136	forelimb morphogenesis	4.85006333847994e-05	0.0051783753183155
GO:0072175	epithelial tube formation	5.26339978492898e-05	0.00547919917611107
GO:0045786	negative regulation of cell cycle	5.96323846036477e-05	0.00605632315828266
GO:0007224	smoothened signaling pathway	6.99399763945187e-05	0.00693404908825657
GO:0001655	urogenital system development	7.76555528450106e-05	0.00751994702434009
GO:0008589	regulation of smoothened signaling pathway	8.68716926813663e-05	0.00822122109830021
GO:0051973	positive regulation of telomerase activity	9.67311147370232e-05	0.00874249796308051
GO:0034332	adherens junction organization	9.76047399138751e-05	0.00874249796308051
GO:0034660	ncRNA metabolic process	9.86785312835696e-05	0.00874249796308051
GO:0035148	tube formation	0.000130466020432935	0.0113107560504014
GO:0048736	appendage development	0.000135815994841516	0.0113107560504014
GO:0060173	limb development	0.000135815994841516	0.0113107560504014
GO:0001822	kidney development	0.000153359837546477	0.0125213796773241
GO:0034249	negative regulation of cellular amide metabolic process	0.000160611984012579	0.0128613134890073
GO:0001952	regulation of cell-matrix adhesion	0.000179648515812313	0.0141142720724994
GO:0030099	myeloid cell differentiation	0.000205361466419053	0.0153253320573457
GO:0034728	nucleosome organization	0.000205520990573752	0.0153253320573457
GO:0045666	positive regulation of neuron differentiation	0.000210681818741376	0.0153253320573457
GO:0000154	rRNA modification	0.000213465239991847	0.0153253320573457
GO:0033522	histone H2A ubiquitination	0.000213465239991847	0.0153253320573457
GO:0048562	embryonic organ morphogenesis	0.000226175504126905	0.0159626237149904
GO:0048706	embryonic skeletal system development	0.000233306463591859	0.016191468573275
GO:0048844	artery morphogenesis	0.000241793700672687	0.0165053929442798
GO:0006337	nucleosome disassembly	0.000247922687004539	0.0166508075594661
GO:0071824	protein-DNA complex subunit organization	0.000273165662538004	0.0180549495048928
GO:0033143	regulation of intracellular steroid hormone receptor signaling pathway	0.000316126653479678	0.0205679903920215
GO:0071498	cellular response to fluid shear stress	0.000324910150840907	0.020814244124639
GO:0099173	postsynapse organization	0.000339767535164808	0.0214362426731252
GO:0030318	melanocyte differentiation	0.00036525015030893	0.022700024266961
GO:1904356	regulation of telomere maintenance via telomere lengthening	0.000382707538720661	0.0234352086946005
GO:0032204	regulation of telomere maintenance	0.000408124099661192	0.0243968314373198
GO:0031498	chromatin disassembly	0.000417621316423654	0.0243968314373198
GO:0032986	protein-DNA complex disassembly	0.000417621316423654	0.0243968314373198
GO:0044770	cell cycle phase transition	0.000430442099197179	0.0243968314373198
GO:0007264	small GTPase mediated signal transduction	0.000431215121161152	0.0243968314373198
GO:0030522	intracellular receptor signaling pathway	0.000433565208059958	0.0243968314373198
GO:0030518	intracellular steroid hormone receptor signaling pathway	0.000442672808588259	0.0245771943328201
GO:1902807	negative regulation of cell cycle G1/S phase transition	0.000465760798076799	0.0255187889893657
GO:0006479	protein methylation	0.000486920693853214	0.0255539925985986
GO:0008213	protein alkylation	0.000486920693853214	0.0255539925985986
GO:0048863	stem cell differentiation	0.000493953481859517	0.0255539925985986
GO:0034330	cell junction organization	0.00049490793945924	0.0255539925985986
GO:0043537	negative regulation of blood vessel endothelial cell migration	0.000504256117459189	0.0255539925985986
GO:0060840	artery development	0.000509336180233735	0.0255539925985986
GO:1900407	regulation of cellular response to oxidative stress	0.000520778074241373	0.0255539925985986
GO:0001936	regulation of endothelial cell proliferation	0.000523249513980513	0.0255539925985986
GO:0035278	miRNA mediated inhibition of translation	0.000527772181431191	0.0255539925985986
GO:0097091	synaptic vesicle clustering	0.000527772181431191	0.0255539925985986
GO:0007160	cell-matrix adhesion	0.000548478793704947	0.0262513298504299
GO:0009952	anterior/posterior pattern specification	0.000562349011964457	0.0266093327934091
GO:0051972	regulation of telomerase activity	0.000576337537033554	0.0269116232482492
GO:0051056	regulation of small GTPase mediated signal transduction	0.000581663326691265	0.0269116232482492
GO:0007416	synapse assembly	0.000595173214998224	0.0271142035934492
GO:0016458	gene silencing	0.000605273955320948	0.0271142035934492
GO:0031346	positive regulation of cell projection organization	0.000605576593225451	0.0271142035934492
GO:0040033	negative regulation of translation, ncRNA-mediated	0.000657103507513514	0.0285018646383987
GO:0045974	regulation of translation, ncRNA-mediated	0.000657103507513514	0.0285018646383987
GO:1905874	regulation of postsynaptic density organization	0.000657103507513514	0.0285018646383987
GO:0006513	protein monoubiquitination	0.000674764620541634	0.0285352425727478
GO:2000036	regulation of stem cell population maintenance	0.000679675276869013	0.0285352425727478
GO:0061351	neural precursor cell proliferation	0.000689031781712886	0.0285352425727478
GO:0009755	hormone-mediated signaling pathway	0.000695472189820889	0.0285352425727478
GO:0051052	regulation of DNA metabolic process	0.000696165469853844	0.0285352425727478
GO:0031570	DNA integrity checkpoint	0.000712654769653205	0.0285352425727478
GO:0043401	steroid hormone mediated signaling pathway	0.000712654769653205	0.0285352425727478
GO:0048701	embryonic cranial skeleton morphogenesis	0.000719548623952574	0.0285352425727478
GO:0061014	positive regulation of mRNA catabolic process	0.000719548623952574	0.0285352425727478
GO:0044843	cell cycle G1/S phase transition	0.000758248879781166	0.0294368139491802
GO:0032526	response to retinoic acid	0.000763490851707843	0.0294368139491802
GO:0043535	regulation of blood vessel endothelial cell migration	0.000763490851707843	0.0294368139491802
GO:0017148	negative regulation of translation	0.00079091422223355	0.030214374508078
GO:0061001	regulation of dendritic spine morphogenesis	0.000800740984183874	0.0303116859831059
GO:0060998	regulation of dendritic spine development	0.000882964980678887	0.0327527307801011
GO:0016571	histone methylation	0.000885286837852457	0.0327527307801011
GO:0001954	positive regulation of cell-matrix adhesion	0.000888822905415807	0.0327527307801011
GO:0035357	peroxisome proliferator activated receptor signaling pathway	0.000980349429758074	0.0354971741348924
GO:1901626	regulation of postsynaptic membrane organization	0.000980349429758074	0.0354971741348924
GO:1902882	regulation of response to oxidative stress	0.00101698398121308	0.0365062180842349
GO:0010976	positive regulation of neuron projection development	0.00103661777694994	0.036841411577516
GO:0006338	chromatin remodeling	0.00104401694672115	0.036841411577516
GO:0007517	muscle organ development	0.00106650850799171	0.0373188355233402
GO:0060982	coronary artery morphogenesis	0.00109005794376896	0.0377440917590188
GO:0071897	DNA biosynthetic process	0.00109679037051904	0.0377440917590188
GO:1903201	regulation of oxidative stress-induced cell death	0.00112059394858212	0.0382471573925898
GO:0001935	endothelial cell proliferation	0.00116223078157571	0.0383154254924386
GO:0030326	embryonic limb morphogenesis	0.00116223078157571	0.0383154254924386
GO:0035113	embryonic appendage morphogenesis	0.00116223078157571	0.0383154254924386
GO:0120162	positive regulation of cold-induced thermogenesis	0.00116679272304536	0.0383154254924386
GO:2000278	regulation of DNA biosynthetic process	0.00117191026735497	0.0383154254924386
GO:0034405	response to fluid shear stress	0.00117780366547362	0.0383154254924386
GO:0016055	Wnt signaling pathway	0.00119385081768102	0.0385363938358433
GO:0006333	chromatin assembly or disassembly	0.00122530924044304	0.0392475975169602
GO:1901216	positive regulation of neuron death	0.00124312890170166	0.0395144179136314
GO:0198738	cell-cell signaling by wnt	0.00126225686488464	0.0398184665559065
GO:0003007	heart morphogenesis	0.00128047919478752	0.0400895892262801
GO:0007045	cell-substrate adherens junction assembly	0.00131180813694628	0.0404619932018097
GO:0048041	focal adhesion assembly	0.00131180813694628	0.0404619932018097
GO:2001251	negative regulation of chromosome organization	0.00135984832967897	0.0416353562116414
GO:0090132	epithelium migration	0.00137379320926849	0.041755291411635
GO:0018022	peptidyl-lysine methylation	0.00139604079870322	0.042124013665219
GO:0010833	telomere maintenance via telomere lengthening	0.00141651081177089	0.0421310787158141
GO:0014855	striated muscle cell proliferation	0.00141651081177089	0.0421310787158141
GO:0051893	regulation of focal adhesion assembly	0.00144635600826488	0.0424128621015138
GO:0090109	regulation of cell-substrate junction assembly	0.00144635600826488	0.0424128621015138
GO:0090130	tissue migration	0.00147275083320348	0.0425547116568217
GO:0033210	leptin-mediated signaling pathway	0.00147474445077585	0.0425547116568217
GO:0050931	pigment cell differentiation	0.00148185235116214	0.0425547116568217
GO:0001667	ameboidal-type cell migration	0.00154145458480559	0.0439631293913047
GO:0000077	DNA damage checkpoint	0.00161905670235932	0.0449996158425796
GO:0031532	actin cytoskeleton reorganization	0.00161905670235932	0.0449996158425796
GO:0055024	regulation of cardiac muscle tissue development	0.00161905670235932	0.0449996158425796
GO:0031061	negative regulation of histone methylation	0.00165321397433018	0.0449996158425796
GO:0097150	neuronal stem cell population maintenance	0.00165321397433018	0.0449996158425796
GO:1902683	regulation of receptor localization to synapse	0.00165321397433018	0.0449996158425796
GO:0010212	response to ionizing radiation	0.00165344409796222	0.0449996158425796
GO:0106027	neuron projection organization	0.00172422274246761	0.0466211915560722
GO:0071560	cellular response to transforming growth factor beta stimulus	0.00175631699959575	0.0471826063633337
GO:2000134	negative regulation of G1/S transition of mitotic cell cycle	0.001889467681477	0.0494254823699693
GO:0034329	cell junction assembly	0.00190580864275945	0.0494254823699693
GO:0033002	muscle cell proliferation	0.00191612282299036	0.0494254823699693
GO:0031056	regulation of histone modification	0.00192849001522509	0.0494254823699693
GO:1904357	negative regulation of telomere maintenance via telomere lengthening	0.00193467797007738	0.0494254823699693
GO:0060213	positive regulation of nuclear-transcribed mRNA poly(A) tail shortening	0.00193476311870917	0.0494254823699693
GO:1900112	regulation of histone H3-K9 trimethylation	0.00193476311870917	0.0494254823699693
GO:1902459	positive regulation of stem cell population maintenance	0.00193476311870917	0.0494254823699693

## Sheet: Sheet2
ID	Description	pvalue	padjust
GO:0006986	response to unfolded protein	2.67678768146846e-05	0.0390219415950725
GO:0030433	ubiquitin-dependent ERAD pathway	4.94204812054882e-05	0.0390219415950725
GO:0034620	cellular response to unfolded protein	7.58551746014238e-05	0.0390219415950725
GO:0035966	response to topologically incorrect protein	7.76169897465391e-05	0.0390219415950725
GO:0061077	chaperone-mediated protein folding	0.000167015357096956	0.0460204057258448
GO:0036503	ERAD pathway	0.000168188954161349	0.0460204057258448
GO:1901673	regulation of mitotic spindle assembly	0.000180142318111	0.0460204057258448
GO:0035967	cellular response to topologically incorrect protein	0.000222763184416342	0.0460204057258448
GO:0043161	proteasome-mediated ubiquitin-dependent protein catabolic process	0.000256341992394677	0.0460204057258448
GO:0034976	response to endoplasmic reticulum stress	0.000275683828897798	0.0460204057258448
GO:0050821	protein stabilization	0.000286899529601127	0.0460204057258448
GO:1903362	regulation of cellular protein catabolic process	0.000290076740168326	0.0460204057258448
GO:0046777	protein autophosphorylation	0.000297496406979603	0.0460204057258448

## Sheet: Sheet3
ID	Description	pvalue	padjust
GO:0009150	purine ribonucleotide metabolic process	3.63009208934161e-08	7.48847119610978e-05
GO:0009259	ribonucleotide metabolic process	5.47816014993276e-08	7.48847119610978e-05
GO:0006163	purine nucleotide metabolic process	9.54744832797116e-08	7.48847119610978e-05
GO:0019693	ribose phosphate metabolic process	1.07221484709576e-07	7.48847119610978e-05
GO:0072521	purine-containing compound metabolic process	1.13564925631025e-07	7.48847119610978e-05
GO:0007005	mitochondrion organization	6.22293639331435e-07	0.000341950354812623
GO:0006732	coenzyme metabolic process	1.58786081869461e-06	0.000747882445605162
GO:0006091	generation of precursor metabolites and energy	2.37712946092691e-06	0.000979674479084502
GO:0072522	purine-containing compound biosynthetic process	3.94710693066006e-06	0.0014459568389318
GO:0009123	nucleoside monophosphate metabolic process	4.88133550000392e-06	0.00160937631435129
GO:0009152	purine ribonucleotide biosynthetic process	7.0483305156085e-06	0.00211257688272375
GO:0051604	protein maturation	9.03790385672107e-06	0.00248316408463411
GO:0009260	ribonucleotide biosynthetic process	1.07862584445196e-05	0.0025508043962122
GO:0009167	purine ribonucleoside monophosphate metabolic process	1.30016150673641e-05	0.0025508043962122
GO:0009205	purine ribonucleoside triphosphate metabolic process	1.30016150673641e-05	0.0025508043962122
GO:0009126	purine nucleoside monophosphate metabolic process	1.35481687030789e-05	0.0025508043962122
GO:0046390	ribose phosphate biosynthetic process	1.48036370809907e-05	0.0025508043962122
GO:0009161	ribonucleoside monophosphate metabolic process	1.53115834363473e-05	0.0025508043962122
GO:0009199	ribonucleoside triphosphate metabolic process	1.53115834363473e-05	0.0025508043962122
GO:0006164	purine nucleotide biosynthetic process	1.54734873898223e-05	0.0025508043962122
GO:0009144	purine nucleoside triphosphate metabolic process	1.8703475311733e-05	0.00293644562394208
GO:0046034	ATP metabolic process	2.09552089998637e-05	0.00311905633428749
GO:0009165	nucleotide biosynthetic process	2.18771276193958e-05	0.00311905633428749
GO:0006090	pyruvate metabolic process	2.27046866918107e-05	0.00311905633428749
GO:0006007	glucose catabolic process	2.44043804230972e-05	0.00321844969019806
GO:1901293	nucleoside phosphate biosynthetic process	2.75267934117216e-05	0.00338731025611424
GO:0009132	nucleoside diphosphate metabolic process	2.77395744358764e-05	0.00338731025611424
GO:0009141	nucleoside triphosphate metabolic process	3.57062647266676e-05	0.00420441267156511
GO:0046031	ADP metabolic process	3.98438346498456e-05	0.00452983182208761
GO:0009108	coenzyme biosynthetic process	4.61247143850962e-05	0.00506910611092207
GO:0032507	maintenance of protein location in cell	5.1521141185282e-05	0.00547952266089919
GO:0006165	nucleoside diphosphate phosphorylation	5.69518270838957e-05	0.00552265217340012
GO:0009135	purine nucleoside diphosphate metabolic process	5.69518270838957e-05	0.00552265217340012
GO:0009179	purine ribonucleoside diphosphate metabolic process	5.69518270838957e-05	0.00552265217340012
GO:0046939	nucleotide phosphorylation	6.53218230505242e-05	0.00610013876282396
GO:0048871	multicellular organismal homeostasis	6.66075206131825e-05	0.00610013876282396
GO:0045185	maintenance of protein location	6.98754369643965e-05	0.00622646799112474
GO:0009185	ribonucleoside diphosphate metabolic process	7.46896144853733e-05	0.00648030681469147
GO:0035725	sodium ion transmembrane transport	7.9775901497498e-05	0.00674413198044233
GO:0001933	negative regulation of protein phosphorylation	8.75047022618042e-05	0.00721257508392921
GO:1904037	positive regulation of epithelial cell apoptotic process	9.32380676274256e-05	0.00749770509677128
GO:0006814	sodium ion transport	9.81520393929066e-05	0.00770493509234316
GO:0006733	oxidoreduction coenzyme metabolic process	0.00010490744739377	0.00804371753621535
GO:0019221	cytokine-mediated signaling pathway	0.000149887511472479	0.011231343757381
GO:0050878	regulation of body fluid levels	0.000154508407611633	0.0113203159976789
GO:0046597	negative regulation of viral entry into host cell	0.000164409119779778	0.0115447533245744
GO:0006096	glycolytic process	0.000164574888157414	0.0115447533245744
GO:0006757	ATP generation from ADP	0.000176351418172256	0.0120865410266992
GO:0071248	cellular response to metal ion	0.000179630121415912	0.0120865410266992
GO:0010038	response to metal ion	0.00020757560561534	0.0136875354342755
GO:0042866	pyruvate biosynthetic process	0.000215827014101434	0.0138040418343397
GO:0046496	nicotinamide nucleotide metabolic process	0.00021771615874603	0.0138040418343397
GO:0070585	protein localization to mitochondrion	0.000230464139611668	0.0140793352979073
GO:0035455	response to interferon-alpha	0.000234028657375826	0.0140793352979073
GO:0061620	glycolytic process through glucose-6-phosphate	0.000237513507460985	0.0140793352979073
GO:0019362	pyridine nucleotide metabolic process	0.000239139453043011	0.0140793352979073
GO:0010035	response to inorganic substance	0.000246577491187021	0.0142625612007651
GO:0019320	hexose catabolic process	0.000275794967223176	0.0151271404089678
GO:0051205	protein insertion into membrane	0.000275794967223176	0.0151271404089678
GO:0007006	mitochondrial membrane organization	0.000279237289815981	0.0151271404089678
GO:0042326	negative regulation of phosphorylation	0.000279877332407351	0.0151271404089678
GO:0072524	pyridine-containing compound metabolic process	0.000300458511710115	0.0159776082759395
GO:0006002	fructose 6-phosphate metabolic process	0.000323470399467304	0.0166637797975578
GO:0018206	peptidyl-methionine modification	0.000323470399467304	0.0166637797975578
GO:0051651	maintenance of location in cell	0.000335980365779808	0.0170419579380927
GO:0009124	nucleoside monophosphate biosynthetic process	0.000343118967006455	0.0171403520336406
GO:0010822	positive regulation of mitochondrion organization	0.000386281661625533	0.0189723809154628
GO:0010821	regulation of mitochondrion organization	0.000391301759857892	0.0189723809154628
GO:0071470	cellular response to osmotic stress	0.000411420676237277	0.0196587531819464
GO:0030388	fructose 1,6-bisphosphate metabolic process	0.000427188364675708	0.0198371836385325
GO:0042989	sequestering of actin monomers	0.000427188364675708	0.0198371836385325
GO:0051188	cofactor biosynthetic process	0.000440086868837844	0.0201523112021996
GO:0019359	nicotinamide nucleotide biosynthetic process	0.00045078898985702	0.0203596068432684
GO:0015980	energy derivation by oxidation of organic compounds	0.000486137874686841	0.0215100049846968
GO:0006734	NADH metabolic process	0.000497258832544641	0.0215100049846968
GO:0046365	monosaccharide catabolic process	0.000497258832544641	0.0215100049846968
GO:0034330	cell junction organization	0.000502356804313514	0.0215100049846968
GO:0016052	carbohydrate catabolic process	0.000522013244733779	0.0220650983062471
GO:0019363	pyridine nucleotide biosynthetic process	0.000533444141472528	0.022116510336644
GO:0006839	mitochondrial transport	0.000544573980300218	0.022116510336644
GO:0044090	positive regulation of vacuole organization	0.00055006182820892	0.022116510336644
GO:0061615	glycolytic process through fructose-6-phosphate	0.00055006182820892	0.022116510336644
GO:0032386	regulation of intracellular transport	0.000607191111376212	0.0241193866771972
GO:2001235	positive regulation of apoptotic signaling pathway	0.000638387866820751	0.0246650888894685
GO:0046718	viral entry into host cell	0.000647512827282134	0.0246650888894685
GO:0009206	purine ribonucleoside triphosphate biosynthetic process	0.00065613930188908	0.0246650888894685
GO:0072525	pyridine-containing compound biosynthetic process	0.00066193972330378	0.0246650888894685
GO:1904019	epithelial cell apoptotic process	0.00066193972330378	0.0246650888894685
GO:0019318	hexose metabolic process	0.000665815259679313	0.0246650888894685
GO:0009145	purine nucleoside triphosphate biosynthetic process	0.000686032784743216	0.0248554955087735
GO:0055067	monovalent inorganic cation homeostasis	0.000686032784743216	0.0248554955087735
GO:0006979	response to oxidative stress	0.000743033056639529	0.0265572671767388
GO:0009201	ribonucleoside triphosphate biosynthetic process	0.000749113086877984	0.0265572671767388
GO:0006970	response to osmotic stress	0.000761455947634693	0.0267076623335275
GO:0051098	regulation of binding	0.000798617841959901	0.0275950983300219
GO:0006084	acetyl-CoA metabolic process	0.000822755509966289	0.0275950983300219
GO:0046596	regulation of viral entry into host cell	0.000822755509966289	0.0275950983300219
GO:0090287	regulation of cellular response to growth factor stimulus	0.000830064121367368	0.0275950983300219
GO:0032675	regulation of interleukin-6 production	0.000852406837584325	0.0275950983300219
GO:0042060	wound healing	0.000857424079153851	0.0275950983300219
GO:0015669	gas transport	0.000858543286283797	0.0275950983300219
GO:0070293	renal absorption	0.000858543286283797	0.0275950983300219
GO:0043648	dicarboxylic acid metabolic process	0.00086208526781688	0.0275950983300219
GO:0030260	entry into host cell	0.00089972862700426	0.0277234138619911
GO:0044409	entry into host	0.00089972862700426	0.0277234138619911
GO:0051806	entry into cell of other organism involved in symbiotic interaction	0.00089972862700426	0.0277234138619911
GO:0051828	entry into other organism involved in symbiotic interaction	0.00089972862700426	0.0277234138619911
GO:1904035	regulation of epithelial cell apoptotic process	0.00103188483928464	0.0314631587256337
GO:0009127	purine nucleoside monophosphate biosynthetic process	0.00104972625411578	0.0314631587256337
GO:0009168	purine ribonucleoside monophosphate biosynthetic process	0.00104972625411578	0.0314631587256337
GO:0072655	establishment of protein localization to mitochondrion	0.00109383555007944	0.0320739764512495
GO:0001822	kidney development	0.00111315101689387	0.0320739764512495
GO:0016485	protein processing	0.00112860395733739	0.0320739764512495
GO:0006493	protein O-linked glycosylation	0.00113210524655017	0.0320739764512495
GO:1902305	regulation of sodium ion transmembrane transport	0.00113210524655017	0.0320739764512495
GO:0009142	nucleoside triphosphate biosynthetic process	0.00113820298598611	0.0320739764512495
GO:0051291	protein heterooligomerization	0.00113820298598611	0.0320739764512495
GO:0002028	regulation of sodium ion transport	0.00115859913586112	0.0323720453468994
GO:0072594	establishment of protein localization to organelle	0.00121105797105572	0.0335534296686614
GO:0009156	ribonucleoside monophosphate biosynthetic process	0.00123253290670976	0.0335839751522487
GO:0032635	interleukin-6 production	0.00123253290670976	0.0335839751522487
GO:0045333	cellular respiration	0.00128197802563507	0.0346449307419577
GO:0035305	negative regulation of dephosphorylation	0.00129690165682604	0.0347632907524834
GO:0001666	response to hypoxia	0.00137232189824876	0.0364882685365014
GO:0042149	cellular response to glucose starvation	0.00141112450742209	0.0372198200077651
GO:0034329	cell junction assembly	0.00146798351431781	0.0384122352913162
GO:0035303	regulation of dephosphorylation	0.00149577609148938	0.0386444750819372
GO:0060389	pathway-restricted SMAD protein phosphorylation	0.00150756196454342	0.0386444750819372
GO:0097193	intrinsic apoptotic signaling pathway	0.00151202222795569	0.0386444750819372
GO:0120162	positive regulation of cold-induced thermogenesis	0.00152758077620411	0.0387417986088072
GO:0060337	type I interferon signaling pathway	0.00155662748683428	0.0388803092734289
GO:0071357	cellular response to type I interferon	0.00155662748683428	0.0388803092734289
GO:0033157	regulation of intracellular protein transport	0.00167539231449832	0.0412221526932907
GO:0046434	organophosphate catabolic process	0.00167539231449832	0.0412221526932907
GO:0048821	erythrocyte development	0.00171224888154258	0.0417877182669714
GO:0005996	monosaccharide metabolic process	0.00172372753542861	0.0417877182669714
GO:0009435	NAD biosynthetic process	0.00176001665900121	0.0418142903820433
GO:0032412	regulation of ion transmembrane transporter activity	0.00177444842316393	0.0418142903820433
GO:0033865	nucleoside bisphosphate metabolic process	0.00178823625837674	0.0418142903820433
GO:0033875	ribonucleoside bisphosphate metabolic process	0.00178823625837674	0.0418142903820433
GO:0034032	purine nucleoside bisphosphate metabolic process	0.00178823625837674	0.0418142903820433
GO:0034404	nucleobase-containing small molecule biosynthetic process	0.00180177647417739	0.0418342044743863
GO:0055081	anion homeostasis	0.00184398590675219	0.0422195939900138
GO:2001244	positive regulation of intrinsic apoptotic signaling pathway	0.00184398590675219	0.0422195939900138
GO:0051100	negative regulation of binding	0.00186851590534189	0.042486185792498
GO:0009166	nucleotide catabolic process	0.00194847775974752	0.0440008984512847
GO:0072001	renal system development	0.00196973884780953	0.044178428443728
GO:0006754	ATP biosynthetic process	0.00203126460788375	0.0445805303723705
GO:0010842	retina layer formation	0.00205099694223057	0.0445805303723705
GO:0055064	chloride ion homeostasis	0.00205099694223057	0.0445805303723705
GO:0097178	ruffle assembly	0.00205527467898099	0.0445805303723705
GO:0098927	vesicle-mediated transport between endosomal compartments	0.00205527467898099	0.0445805303723705
GO:0051289	protein homotetramerization	0.00218661238806759	0.0471193532252213
GO:0022898	regulation of transmembrane transporter activity	0.00222522774715469	0.0476401031322662

## Sheet: Sheet4
ID	Description	pvalue	padjust
GO:0015711	organic anion transport	3.86866340847109e-10	7.77214478761843e-07
GO:0046942	carboxylic acid transport	1.72024492486495e-07	0.000118788119342062
GO:0015849	organic acid transport	1.77383951232546e-07	0.000118788119342062
GO:0055088	lipid homeostasis	1.42481340976948e-05	0.00577197565475264
GO:1901888	regulation of cell junction assembly	1.43652953079956e-05	0.00577197565475264
GO:0015718	monocarboxylic acid transport	2.0244678319652e-05	0.00634499750078233
GO:1901617	organic hydroxy compound biosynthetic process	2.30276189020086e-05	0.00634499750078233
GO:0006694	steroid biosynthetic process	2.5266291690522e-05	0.00634499750078233
GO:0016126	sterol biosynthetic process	4.15258496283616e-05	0.00926949243370873
GO:0007043	cell-cell junction assembly	4.90614835502724e-05	0.00985645204524972
GO:0010876	lipid localization	6.95112661470923e-05	0.0113186745859445
GO:1901889	negative regulation of cell junction assembly	7.18809043259044e-05	0.0113186745859445
GO:1901615	organic hydroxy compound metabolic process	7.32417967233841e-05	0.0113186745859445
GO:0044070	regulation of anion transport	8.47007113369139e-05	0.0121545520768471
GO:0043171	peptide catabolic process	0.000106495526772346	0.0133941166131938
GO:0008203	cholesterol metabolic process	0.000106672904833798	0.0133941166131938
GO:0034329	cell junction assembly	0.000118412216248112	0.0136241527260091
GO:1902652	secondary alcohol metabolic process	0.000128120460945455	0.0136241527260091
GO:0008202	steroid metabolic process	0.000128849627573008	0.0136241527260091
GO:0016125	sterol metabolic process	0.00014753937083185	0.0148203298000594
GO:0006066	alcohol metabolic process	0.000167156976468763	0.015991350748845
GO:0045216	cell-cell junction organization	0.000205959332089319	0.0181988567243688
GO:0044272	sulfur compound biosynthetic process	0.000213590956790174	0.0181988567243688
GO:0051180	vitamin transport	0.000225397760393545	0.0181988567243688
GO:0006869	lipid transport	0.000226466609312703	0.0181988567243688
GO:0042632	cholesterol homeostasis	0.000283021577381209	0.0218688595753403
GO:0055092	sterol homeostasis	0.000295994259519874	0.0219907053476896
GO:0006941	striated muscle contraction	0.000306490666866753	0.0219907053476896
GO:0034330	cell junction organization	0.000374147532242349	0.0259193928370648
GO:0006520	cellular amino acid metabolic process	0.000423240023565081	0.0283429735780749
GO:0030041	actin filament polymerization	0.000476845678483683	0.0298918464180491
GO:0033865	nucleoside bisphosphate metabolic process	0.000505884907025221	0.0298918464180491
GO:0033875	ribonucleoside bisphosphate metabolic process	0.000505884907025221	0.0298918464180491
GO:0034032	purine nucleoside bisphosphate metabolic process	0.000505884907025221	0.0298918464180491
GO:0006790	sulfur compound metabolic process	0.000526202443346658	0.0302040202480982
GO:0098656	anion transmembrane transport	0.000570465857335794	0.0316474244628058
GO:0070830	bicellular tight junction assembly	0.000582854507279151	0.0316474244628058
GO:0016264	gap junction assembly	0.000598980467448446	0.0316671515553665
GO:0120192	tight junction assembly	0.000622821996478436	0.0320833177160302
GO:0006695	cholesterol biosynthetic process	0.000664498574873476	0.0333744409230203
GO:0032535	regulation of cellular component size	0.000684410096821129	0.0335360947442353
GO:1902653	secondary alcohol biosynthetic process	0.00070791342204331	0.0338618586877383
GO:1901605	alpha-amino acid metabolic process	0.000762258239247085	0.0356134140150557
GO:0051955	regulation of amino acid transport	0.000800072732854056	0.0365305936432681
GO:0120193	tight junction organization	0.000848873656077071	0.0378974927790852
GO:0008154	actin polymerization or depolymerization	0.000914505536482867	0.0395098741226774
GO:0015802	basic amino acid transport	0.00103075351621811	0.0395098741226774
GO:0099159	regulation of modification of postsynaptic structure	0.00103075351621811	0.0395098741226774
GO:2000650	negative regulation of sodium ion transmembrane transporter activity	0.00103075351621811	0.0395098741226774
GO:1901216	positive regulation of neuron death	0.00104078728668045	0.0395098741226774
GO:0015893	drug transport	0.00104275507692922	0.0395098741226774
GO:0043297	apical junction assembly	0.00106286041859442	0.0395098741226774
GO:0001889	liver development	0.00107335792617067	0.0395098741226774
GO:0015837	amine transport	0.00110663801810414	0.0395098741226774
GO:0060996	dendritic spine development	0.00110663801810414	0.0395098741226774
GO:0006814	sodium ion transport	0.00113537807271354	0.0395098741226774
GO:0060047	heart contraction	0.00113537807271354	0.0395098741226774
GO:0060048	cardiac muscle contraction	0.00117536000885054	0.0395098741226774
GO:0061008	hepaticobiliary system development	0.00117536000885054	0.0395098741226774
GO:0015936	coenzyme A metabolic process	0.00119965272348598	0.0395098741226774
GO:1902306	negative regulation of sodium ion transmembrane transport	0.00119965272348598	0.0395098741226774
GO:0043434	response to peptide hormone	0.00130216992424607	0.0421945060937153
GO:0009083	branched-chain amino acid catabolic process	0.0013808854913944	0.0430716257755551
GO:0035461	vitamin transmembrane transport	0.0013808854913944	0.0430716257755551
GO:0003015	heart process	0.00139355683196171	0.0430716257755551
GO:0034763	negative regulation of transmembrane transport	0.0015219316360579	0.0463266766187928
GO:0009081	branched-chain amino acid metabolic process	0.00157436024730538	0.0472073095050225
GO:0045598	regulation of fat cell differentiation	0.00160763828500717	0.0474243840800825
GO:0031346	positive regulation of cell projection organization	0.00172639380040745	0.0474243840800825
GO:0048732	gland development	0.00174748469983014	0.0474243840800825
GO:0045540	regulation of cholesterol biosynthetic process	0.00177998591413199	0.0474243840800825
GO:0106118	regulation of sterol biosynthetic process	0.00177998591413199	0.0474243840800825
GO:1905244	regulation of modification of synaptic structure	0.00177998591413199	0.0474243840800825
GO:0033002	muscle cell proliferation	0.00179101108522684	0.0474243840800825
GO:0001655	urogenital system development	0.00181620794653669	0.0474243840800825
GO:0019748	secondary metabolic process	0.00181765932014254	0.0474243840800825
GO:1903793	positive regulation of anion transport	0.00181765932014254	0.0474243840800825
GO:0045444	fat cell differentiation	0.00192851115649242	0.0496715245306829

## Sheet: Sheet5
ID	Description	pvalue	padjust
GO:0008033	tRNA processing	1.99863417197959e-07	0.00036515046322067
GO:0006399	tRNA metabolic process	6.08927659352974e-06	0.0040804508476384
GO:0006400	tRNA modification	6.70024769727159e-06	0.0040804508476384
GO:0034470	ncRNA processing	3.61128038612612e-05	0.016494523163631

## Sheet: Sheet6
ID	Description	pvalue	padjust
GO:0048193	Golgi vesicle transport	1.44914746462992e-06	0.00394747769365191
GO:0016575	histone deacetylation	8.11713302572335e-06	0.0110555351810352
GO:0003176	aortic valve development	1.4580702255496e-05	0.0132392776479903
GO:0006476	protein deacetylation	3.32461886693963e-05	0.0226406544838589
GO:1905314	semi-lunar valve development	4.97277489446593e-05	0.0244450668309408
GO:0035601	protein deacylation	6.281771946277e-05	0.0244450668309408
GO:0098732	macromolecule deacylation	6.281771946277e-05	0.0244450668309408

## Sheet: Sheet7
ID	Description	pvalue	padjust
GO:0015014	heparan sulfate proteoglycan biosynthetic process, polysaccharide chain biosynthetic process	0.00129204514944636	0.0241539567772989
GO:0001682	tRNA 5'-leader removal	0.00155032055597337	0.0241539567772989
GO:0099116	tRNA 5'-end processing	0.00180855143033853	0.0241539567772989
GO:0034471	ncRNA 5'-end processing	0.00193765016916048	0.0241539567772989
GO:0000966	RNA 5'-end processing	0.00219581425248172	0.0241539567772989
GO:0015012	heparan sulfate proteoglycan biosynthetic process	0.00387279572816879	0.0339038160998517
GO:0030201	heparan sulfate proteoglycan metabolic process	0.00451728794776651	0.0339038160998517
GO:1901998	toxin transport	0.00503268152452918	0.0339038160998517
GO:0006024	glycosaminoglycan biosynthetic process	0.00554789717997572	0.0339038160998517
GO:0006023	aminoglycan biosynthetic process	0.00683515811440805	0.0345861832397008
GO:0030166	proteoglycan biosynthetic process	0.00709247692557846	0.0345861832397008
GO:0033692	cellular polysaccharide biosynthetic process	0.00863545648510677	0.0345861832397008
GO:0010633	negative regulation of epithelial cell migration	0.00889246422961398	0.0345861832397008
GO:0000271	polysaccharide biosynthetic process	0.0096632209420725	0.0345861832397008
GO:0034637	cellular carbohydrate biosynthetic process	0.0100484494039608	0.0345861832397008
GO:0006029	proteoglycan metabolic process	0.0101768366878873	0.0345861832397008
GO:0030203	glycosaminoglycan metabolic process	0.0106902748195439	0.0345861832397008
GO:0006022	aminoglycan metabolic process	0.0129985492603635	0.0387393533188399
GO:0044264	cellular polysaccharide metabolic process	0.0133829122462982	0.0387393533188399
GO:0005976	polysaccharide metabolic process	0.0147913894490116	0.0387393533188399
GO:0008033	tRNA processing	0.0147913894490116	0.0387393533188399
GO:0006399	tRNA metabolic process	0.0214315011115633	0.0486448490112781
GO:0010977	negative regulation of neuron projection development	0.0224504009864351	0.0486448490112781
GO:0016051	carbohydrate biosynthetic process	0.0248674530815721	0.0486448490112781
GO:0030307	positive regulation of cell growth	0.0249945558640173	0.0486448490112781
GO:0006486	protein glycosylation	0.0251216476012497	0.0486448490112781
GO:0043413	macromolecule glycosylation	0.0251216476012497	0.0486448490112781
GO:0006364	rRNA processing	0.0253757979419975	0.0486448490112781
GO:0031345	negative regulation of cell projection organization	0.0262649762809714	0.0486448490112781
GO:0070085	glycosylation	0.0268997724439606	0.0486448490112781
GO:0010632	regulation of epithelial cell migration	0.0288025054708777	0.0486448490112781
GO:0016072	rRNA metabolic process	0.0294361981924731	0.0486448490112781
GO:0006470	protein dephosphorylation	0.0304495330944146	0.0486448490112781
GO:0045665	negative regulation of neuron differentiation	0.03323256670401	0.0486448490112781
GO:0030336	negative regulation of cell migration	0.0342432569749108	0.0486448490112781
GO:0009101	glycoprotein biosynthetic process	0.0355056289263804	0.0486448490112781
GO:0010631	epithelial cell migration	0.0357579712367819	0.0486448490112781
GO:2000146	negative regulation of cell motility	0.0358841258851156	0.0486448490112781
GO:0090132	epithelium migration	0.0360102695295111	0.0486448490112781
GO:0044262	cellular carbohydrate metabolic process	0.0362625238084073	0.0486448490112781
GO:0090130	tissue migration	0.0362625238084073	0.0486448490112781
GO:0042254	ribosome biogenesis	0.0375231351297817	0.0491374388604284

## Sheet: Sheet8
ID	Description	pvalue	padjust
GO:0010498	proteasomal protein catabolic process	4.806385275357e-07	0.00139012731354169
GO:0006497	protein lipidation	9.46757179139838e-07	0.00139012731354169
GO:0042158	lipoprotein biosynthetic process	1.56581660378278e-06	0.00139012731354169
GO:0007005	mitochondrion organization	1.78050248292243e-06	0.00139012731354169
GO:0043161	proteasome-mediated ubiquitin-dependent protein catabolic process	2.2290008259913e-06	0.00139223391591417
GO:0007031	peroxisome organization	6.86564934747416e-06	0.0035735704853603
GO:0042157	lipoprotein metabolic process	1.6088775231826e-05	0.00717789214985608
GO:0010256	endomembrane system organization	2.09991293416054e-05	0.00819753511672921
GO:0032527	protein exit from endoplasmic reticulum	4.02353093701134e-05	0.0139616523514294
GO:0034976	response to endoplasmic reticulum stress	6.14841604558257e-05	0.0192015033103544
GO:0006888	ER to Golgi vesicle-mediated transport	9.71410240810812e-05	0.020627446478801
GO:0006625	protein targeting to peroxisome	9.90751511950097e-05	0.020627446478801
GO:0043574	peroxisomal transport	9.90751511950097e-05	0.020627446478801
GO:0072662	protein localization to peroxisome	9.90751511950097e-05	0.020627446478801
GO:0072663	establishment of protein localization to peroxisome	9.90751511950097e-05	0.020627446478801
GO:0048193	Golgi vesicle transport	0.000174266375898409	0.0324094576750757
GO:0061025	membrane fusion	0.000176420358782032	0.0324094576750757
GO:0043984	histone H4-K16 acetylation	0.00023767868599523	0.040017070311302
GO:0007029	endoplasmic reticulum organization	0.000243459601637764	0.040017070311302
GO:0031647	regulation of protein stability	0.000269052174286015	0.0420124970147613
GO:0033157	regulation of intracellular protein transport	0.000332942089821113	0.0465901660195975
GO:0043687	post-translational protein modification	0.000343477893472164	0.0465901660195975
GO:0016482	cytosolic transport	0.000372063492559472	0.0465901660195975
GO:1903008	organelle disassembly	0.000372474536699784	0.0465901660195975
GO:0007030	Golgi organization	0.000469755011816734	0.0465901660195975
GO:0070861	regulation of protein exit from endoplasmic reticulum	0.000479286245217233	0.0465901660195975
GO:0090114	COPII-coated vesicle budding	0.000479286245217233	0.0465901660195975
GO:0000045	autophagosome assembly	0.000486833805395788	0.0465901660195975
GO:0007028	cytoplasm organization	0.00049583555507215	0.0465901660195975
GO:0048284	organelle fusion	0.000496319547963434	0.0465901660195975
GO:0032387	negative regulation of intracellular transport	0.000528674120159939	0.0465901660195975
GO:0010259	multicellular organism aging	0.000535683165209739	0.0465901660195975
GO:0072594	establishment of protein localization to organelle	0.000539236533366442	0.0465901660195975
GO:0016050	vesicle organization	0.000548998664663906	0.0465901660195975
GO:0006695	cholesterol biosynthetic process	0.000593749446561204	0.0465901660195975
GO:0042176	regulation of protein catabolic process	0.000601565522379126	0.0465901660195975
GO:0036503	ERAD pathway	0.000627572905899838	0.0465901660195975
GO:1905037	autophagosome organization	0.000627572905899838	0.0465901660195975
GO:0030970	retrograde protein transport, ER to cytosol	0.000649510096133578	0.0465901660195975
GO:1903513	endoplasmic reticulum to cytosol transport	0.000649510096133578	0.0465901660195975
GO:0016558	protein import into peroxisome matrix	0.000653827816232024	0.0465901660195975
GO:0060430	lung saccule development	0.000653827816232024	0.0465901660195975
GO:1904152	regulation of retrograde protein transport, ER to cytosol	0.000653827816232024	0.0465901660195975
GO:1902653	secondary alcohol biosynthetic process	0.000656409639725357	0.0465901660195975

## Sheet: Sheet9
ID	Description	pvalue	padjust
GO:0003073	regulation of systemic arterial blood pressure	8.58922421329051e-09	9.1389345629411e-06
GO:0008217	regulation of blood pressure	1.89798444887518e-07	0.000100972772680159
GO:0055067	monovalent inorganic cation homeostasis	1.23447371792368e-06	0.000437826678623599
GO:0055075	potassium ion homeostasis	8.54723583481713e-06	0.00227356473206136
GO:0008015	blood circulation	3.09367832005072e-05	0.00533217907099094
GO:0010107	potassium ion import	3.24042648954722e-05	0.00533217907099094
GO:0003013	circulatory system process	3.50801254670457e-05	0.00533217907099094
GO:0045777	positive regulation of blood pressure	4.36979616033201e-05	0.00581182889324158
GO:0015672	monovalent inorganic cation transport	0.000269268805888428	0.0229777696176865
GO:0006821	chloride transport	0.000281083975228264	0.0229777696176865
GO:0055064	chloride ion homeostasis	0.00030245084563341	0.0229777696176865
GO:0070633	transepithelial transport	0.00030245084563341	0.0229777696176865
GO:0022010	central nervous system myelination	0.000334019234140365	0.0229777696176865
GO:0032291	axon ensheathment in central nervous system	0.000334019234140365	0.0229777696176865
GO:0072330	monocarboxylic acid biosynthetic process	0.000355239143560332	0.0229777696176865
GO:0035725	sodium ion transmembrane transport	0.000363005167732312	0.0229777696176865
GO:0003084	positive regulation of systemic arterial blood pressure	0.000367126018327698	0.0229777696176865
GO:0003085	negative regulation of systemic arterial blood pressure	0.000555604401587002	0.0328423935160317
GO:0045995	regulation of embryonic development	0.000610188462261853	0.0341705538866638
GO:0015698	inorganic anion transport	0.000758047095399687	0.0403281054752634
GO:0055083	monovalent inorganic anion homeostasis	0.000935805051632679	0.0474141226160557

## Sheet: Sheet10
ID	Description	pvalue	padjust
GO:0007191	adenylate cyclase-activating dopamine receptor signaling pathway	0.00215257368827571	0.0408989000772384
GO:0060457	negative regulation of digestive system process	0.00451612166367366	0.0429031558048997

[truncated: 90 more sheets: Sheet11, Sheet12, Sheet13, Sheet14, Sheet15, Sheet16, Sheet17, Sheet18, Sheet19, Sheet20, Sheet21, Sheet22, Sheet23, Sheet24, Sheet25, Sheet26, Sheet27, Sheet28, Sheet29, Sheet30 …]
